# Supplementary material for: Sero and Carriage Epidemiology of Pertussis in Urban and Rural Regions in Vietnam
Source: Vaccines (Basel). 2024 Feb 23;12(3):225. doi: 10.3390/vaccines12030225 (PMC10974496; doi:10.3390/vaccines12030225)
Supplement: Supplementary file 1 [file vaccines-12-00225-s001.zip]

Archive with 1 entries (1 files):
- vaccines-2850969-supplementary.pdf
